# Supplementary material for: The effect of 16S rRNA region choice on bacterial community metabarcoding results
Source: Sci Data. 2019 Feb 5;6:190007. doi: 10.1038/sdata.2019.7 (PMC6362892; doi:10.1038/sdata.2019.7)
Supplement: Supplementary file 1 [file sdata20197-isa1.zip]

Archive with 3 entries (3 files):
- i_Investigation.txt
- s_study_Bukin.txt
- a_assay_Bukin.txt
