# Supplementary material for: The effect of 16S rRNA region choice on bacterial community metabarcoding results
Source: Sci Data. 2019 Feb 5;6:190007. doi: 10.1038/sdata.2019.7 (PMC6362892; doi:10.1038/sdata.2019.7)
Supplement: Supplementary file 1 [file sdata20197-isa1.zip › i_Investigation.txt]

# Investigation File generated for Scientific Data with Investigation File Authoring Tool version 0.1.0 on 31/12/2018 - This metadata file is CC0
ONTOLOGY SOURCE REFERENCE
Term Source Name	GENEPIO	NCBITAXON	GAZ	UO	CHEBI	OBI	ENVO	SO	ERO
Term Source File	http://data.bioontology.org/ontologies/GENEPIO	http://data.bioontology.org/ontologies/NCBITAXON	http://data.bioontology.org/ontologies/GAZ	http://data.bioontology.org/ontologies/UO	http://data.bioontology.org/ontologies/CHEBI	http://data.bioontology.org/ontologies/OBI	http://data.bioontology.org/ontologies/ENVO	http://data.bioontology.org/ontologies/SO	http://data.bioontology.org/ontologies/ERO
Term Source Version	v0.3.1	2016AB	$Revision: 1.512 $	unknown	153	2014-08-18		unknown	2013-08-02
Term Source Description	GenEpiO	National Center for Biotechnology Information (NCBI) Organismal Classification	Gazetteer	Units of Measurement Ontology	Chemical Entities of Biological Interest Ontology	Ontology for Biomedical Investigations	Environment Ontology	Sequence Types and Features Ontology	Eagle-I Research Resource Ontology
INVESTIGATION
Investigation Identifier
Investigation Title
Investigation Description
Investigation Submission Date
Investigation Public Release Date
INVESTIGATION PUBLICATIONS
Investigation PubMed ID
Investigation Publication DOI
Investigation Publication Author List
Investigation Publication Title
Investigation Publication Status
Investigation Publication Status Term Accession Number
Investigation Publication Status Term Source REF
INVESTIGATION CONTACTS
Investigation Person Last Name
Investigation Person Mid Initials
Investigation Person First Name
Investigation Person Address
Investigation Person Phone
Investigation Person Fax
Investigation Person Email
Investigation Person Affiliation
Investigation Person Roles
Investigation Person Roles Term Accession Number
Investigation Person Roles Term Source REF
STUDY
Study Identifier	10.1038/sdata.2019.7
Study Title	The effect of 16S rRNA region choice on bacterial community metabarcoding results
Study Submission Date	02/08/2018
Study Public Release Date	05/02/2019
Study Description	http://www.nature.com/articles/sdata20197#abstract
Study File Name	s_study_Bukin.txt
Comment[Subject Keywords]	///;///
Comment[Manuscript Licence]	CC BY-4.0
Comment[Experimental Metadata Licence]	CC0
Comment[Supplementary Information File Name]	
Comment[Supplementary Information File Type]	x-zip-compressed
Comment[Supplementary Information File URL]	http://www.nature.com/articles/sdata20197#supplementary-information
Comment[Data Repository]	NCBI Sequence Read Archive;NCBI Sequence Read Archive
Comment[Data Record Accession]	SRP145556;SRP102494
Comment[Data Record URI]	http://identifiers.org/ncbi/insdc.sra:SRP145556;http://identifiers.org/ncbi/insdc.sra:SRP102494
STUDY DESIGN DESCRIPTORS
Study Design Type	sequence analysis objective	biodiversity assessment objective
Study Design Type Term Accession Number	OBI:0200081	OBI:0001969
Study Design Type Term Source REF	OBI	OBI
STUDY PUBLICATIONS
Study PubMed ID
Study Publication DOI
Study Publication Author List
Study Publication Title
Study Publication Status
Study Publication Status Term Accession Number
Study Publication Status Term Source REF
STUDY FACTORS
Study Factor Name	environment type	sampling location	sampling zone	hypervariable region sequenced
Study Factor Type	aquatic natural environment	aquatic natural environment	aquatic natural environment	sequence_variant
Study Factor Type Term Accession Number	ENVO:01001227	ENVO:01001227	ENVO:01001227	SO:0001060
Study Factor Type Term Source REF	ENVO	ENVO	ENVO	SO
STUDY ASSAYS
Study Assay Measurement Type	rRNA_16S
Study Assay Measurement Type Term Accession Number	SO:0001000
Study Assay Measurement Type Term Source REF	SO
Study Assay Technology Type	DNA sequencing assay
Study Assay Technology Type Term Accession Number	OBI:0000626
Study Assay Technology Type Term Source REF	OBI
Study Assay Technology Platform	""
Study Assay File Name	a_assay_Bukin.txt
STUDY PROTOCOLS
Study Protocol Name	Sampling	DNA extraction	Amplification and sequencing	Read analysis	Statistic comparisons of species diversity	Statistic comparisons of the genetic diversity estimates
Study Protocol Type	material sample	DNA extraction	DNA sequencing assay	sequence analysis data transformation	biodiversity assessment objective	sequence-based population divergence analysis objective
Study Protocol Type Term Accession Number	OBI:0000747	OBI:0000257	OBI:0000626	OBI:0200187	OBI:0001969	ERO:0100283
Study Protocol Type Term Source REF	OBI	OBI	OBI	OBI	OBI	ERO
Study Protocol Description						
Study Protocol URI	""	""	""	""	""	""
Study Protocol Version						
Study Protocol Parameters Name	""	""	sequencer; manufacturer	""	""	""
Study Protocol Parameters Name Term Accession Number	""	""	""	""	""	""
Study Protocol Parameters Name Term Source REF	""	""	""	""	""	""
Study Protocol Components Name	""	""	""	""	""	""
Study Protocol Components Type	""	""	""	""	""	""
Study Protocol Components Type Term Accession Number	""	""	""	""	""	""
Study Protocol Components Type Term Source REF	""	""	""	""	""	""
STUDY CONTACTS
Study Person Last Name	Bukin	Galachyants	Morozov	Bukin	Zakharenko	Zemskaya
Study Person First Name	Yu. S.	Yu. P.	I. V.	S. V.	A. S.	T. I.
Study Person Mid Initials						
Study Person Email	bukinyura@mail.ru	""	""	""	""	""
Study Person Phone						
Study Person Fax						
Study Person Address						
Study Person Affiliation	Limnological institute SB RAS, 3, 664033 Irkutsk, Russia	Limnological institute SB RAS, 3, 664033 Irkutsk, Russia	Institute of Chemical Biology and Fundamental Medicine SB RAS, 630090, Novosibirsk, Russia	Limnological institute SB RAS, 3, 664033 Irkutsk, Russia	Limnological institute SB RAS, 3, 664033 Irkutsk, Russia	Limnological institute SB RAS, 3, 664033 Irkutsk, Russia
Study Person Roles						
Study Person Roles Term Accession Number						
Study Person Roles Term Source REF						
Comment[Study Person ORCID]			0000-0002-0307-4203			
Comment[Funder]						
Comment[FundRef ID]						
Comment[Funder Term Source REF]						
Comment[Grant Identifier]						
