# Supplementary material for: The effect of 16S rRNA region choice on bacterial community metabarcoding results
Source: Sci Data. 2019 Feb 5;6:190007. doi: 10.1038/sdata.2019.7 (PMC6362892; doi:10.1038/sdata.2019.7)
Supplement: Supplementary file 1 [file sdata20197-isa1.zip › s_study_Bukin.txt]

Source Name	Material Type	Term Source REF	Term Accession Number	Characteristics[organism]	Term Source REF	Term Accession Number	Characteristics[geographical location]	Term Source REF	Term Accession Number	Characteristics[environment type]	Term Source REF	Term Accession Number	Characteristics[latitude]	Unit	Term Source REF	Term Accession Number	Characteristics[longitude]	Unit	Term Source REF	Term Accession Number	Characteristics[depth]	Unit	Term Source REF	Term Accession Number	Protocol REF	Protocol REF	Sample Name	Material Type	Term Source REF	Term Accession Number	Factor Value[environment type]	Factor Value[sampling location]	Factor Value[sampling zone]	Factor Value[hypervariable region sequenced]
Akademicheskiy khrebet station	natural environment sample	GENEPIO	GENEPIO:0001250	soil metagenome	NCBITAXON	NCBITaxon:410658	Lake Baikal	GAZ	GAZ:00008135	lake sediment	ENVO	ENVO:00000546	53.399782	degree	UO	UO:0000185	107.89137	degree	UO	UO:0000185	536	meter	UO	UO:0000008	Sampling	DNA extraction	V15_V23	DNA	CHEBI	CHEBI:16991	Lake Baikal sediment	Bottom sediments of Lake Baikal		V2-3
Gorevoy Utes underwater oil seep	natural environment sample	GENEPIO	GENEPIO:0001250	freshwater metagenome	NCBITAXON	NCBITaxon:449393	Lake Baikal	GAZ	GAZ:00008135	oil seep	ENVO	ENVO:00002063	53.304517	degree	UO	UO:0000185	108.391933	degree	UO	UO:0000185	855	meter	UO	UO:0000008	Sampling	DNA extraction	R6_000m_B_V23	DNA	CHEBI	CHEBI:16991	Gorevoy Utes underwater oil seep	Water of Lake Baikal	zone 1	V2-3
Gorevoy Utes underwater oil seep	natural environment sample	GENEPIO	GENEPIO:0001250	freshwater metagenome	NCBITAXON	NCBITaxon:449393	Lake Baikal	GAZ	GAZ:00008135	oil seep	ENVO	ENVO:00002063	53.304517	degree	UO	UO:0000185	108.391933	degree	UO	UO:0000185	855	meter	UO	UO:0000008	Sampling	DNA extraction	R6_050m_B_V23	DNA	CHEBI	CHEBI:16991	Gorevoy Utes underwater oil seep	Water of Lake Baikal	zone 1	V2-3
Gorevoy Utes underwater oil seep	natural environment sample	GENEPIO	GENEPIO:0001250	freshwater metagenome	NCBITAXON	NCBITaxon:449393	Lake Baikal	GAZ	GAZ:00008135	oil seep	ENVO	ENVO:00002063	53.304517	degree	UO	UO:0000185	108.391933	degree	UO	UO:0000185	855	meter	UO	UO:0000008	Sampling	DNA extraction	R6_100m_B_V23	DNA	CHEBI	CHEBI:16991	Gorevoy Utes underwater oil seep	Water of Lake Baikal	zone 1	V2-3
Gorevoy Utes underwater oil seep	natural environment sample	GENEPIO	GENEPIO:0001250	freshwater metagenome	NCBITAXON	NCBITaxon:449393	Lake Baikal	GAZ	GAZ:00008135	oil seep	ENVO	ENVO:00002063	53.304517	degree	UO	UO:0000185	108.391933	degree	UO	UO:0000185	855	meter	UO	UO:0000008	Sampling	DNA extraction	R6_200m_B_V23	DNA	CHEBI	CHEBI:16991	Gorevoy Utes underwater oil seep	Water of Lake Baikal	zone 1	V2-3
Gorevoy Utes underwater oil seep	natural environment sample	GENEPIO	GENEPIO:0001250	freshwater metagenome	NCBITAXON	NCBITaxon:449393	Lake Baikal	GAZ	GAZ:00008135	oil seep	ENVO	ENVO:00002063	53.304517	degree	UO	UO:0000185	108.391933	degree	UO	UO:0000185	855	meter	UO	UO:0000008	Sampling	DNA extraction	R6_300m_B_V23	DNA	CHEBI	CHEBI:16991	Gorevoy Utes underwater oil seep	Water of Lake Baikal	zone 1	V2-3
Gorevoy Utes underwater oil seep	natural environment sample	GENEPIO	GENEPIO:0001250	freshwater metagenome	NCBITAXON	NCBITaxon:449393	Lake Baikal	GAZ	GAZ:00008135	oil seep	ENVO	ENVO:00002063	53.304517	degree	UO	UO:0000185	108.391933	degree	UO	UO:0000185	855	meter	UO	UO:0000008	Sampling	DNA extraction	R6_500m_B_V23	DNA	CHEBI	CHEBI:16991	Gorevoy Utes underwater oil seep	Water of Lake Baikal	zone 1	V2-3
Gorevoy Utes underwater oil seep	natural environment sample	GENEPIO	GENEPIO:0001250	freshwater metagenome	NCBITAXON	NCBITaxon:449393	Lake Baikal	GAZ	GAZ:00008135	oil seep	ENVO	ENVO:00002063	53.304517	degree	UO	UO:0000185	108.391933	degree	UO	UO:0000185	855	meter	UO	UO:0000008	Sampling	DNA extraction	R6_700m_B_V23	DNA	CHEBI	CHEBI:16991	Gorevoy Utes underwater oil seep	Water of Lake Baikal	zone 1	V2-3
Gorevoy Utes underwater oil seep	natural environment sample	GENEPIO	GENEPIO:0001250	freshwater metagenome	NCBITAXON	NCBITaxon:449393	Lake Baikal	GAZ	GAZ:00008135	oil seep	ENVO	ENVO:00002063	53.304517	degree	UO	UO:0000185	108.391933	degree	UO	UO:0000185	855	meter	UO	UO:0000008	Sampling	DNA extraction	R6_855m_B_V23	DNA	CHEBI	CHEBI:16991	Gorevoy Utes underwater oil seep	Water of Lake Baikal	zone 1	V2-3
Bolshoy mud volcano	natural environment sample	GENEPIO	GENEPIO:0001250	freshwater metagenome	NCBITAXON	NCBITaxon:449393	Lake Baikal	GAZ	GAZ:00008135	mud volcano	ENVO	ENVO:00000402	51.8779	degree	UO	UO:0000185	105.550517	degree	UO	UO:0000185	1370	meter	UO	UO:0000008	Sampling	DNA extraction	R9_000m_B_V23	DNA	CHEBI	CHEBI:16991	Bolshoy mud volcano	Water of Lake Baikal	zone 2	V2-3
Bolshoy mud volcano	natural environment sample	GENEPIO	GENEPIO:0001250	freshwater metagenome	NCBITAXON	NCBITaxon:449393	Lake Baikal	GAZ	GAZ:00008135	mud volcano	ENVO	ENVO:00000402	51.8779	degree	UO	UO:0000185	105.550517	degree	UO	UO:0000185	1370	meter	UO	UO:0000008	Sampling	DNA extraction	R9_050m_B_V23	DNA	CHEBI	CHEBI:16991	Bolshoy mud volcano	Water of Lake Baikal	zone 2	V2-3
Bolshoy mud volcano	natural environment sample	GENEPIO	GENEPIO:0001250	freshwater metagenome	NCBITAXON	NCBITaxon:449393	Lake Baikal	GAZ	GAZ:00008135	mud volcano	ENVO	ENVO:00000402	51.8779	degree	UO	UO:0000185	105.550517	degree	UO	UO:0000185	1370	meter	UO	UO:0000008	Sampling	DNA extraction	R9_100m_B_V23	DNA	CHEBI	CHEBI:16991	Bolshoy mud volcano	Water of Lake Baikal	zone 2	V2-3
Bolshoy mud volcano	natural environment sample	GENEPIO	GENEPIO:0001250	freshwater metagenome	NCBITAXON	NCBITaxon:449393	Lake Baikal	GAZ	GAZ:00008135	mud volcano	ENVO	ENVO:00000402	51.8779	degree	UO	UO:0000185	105.550517	degree	UO	UO:0000185	1370	meter	UO	UO:0000008	Sampling	DNA extraction	R9_1370m_B_V23	DNA	CHEBI	CHEBI:16991	Bolshoy mud volcano	Water of Lake Baikal	zone 2	V2-3
Bolshoy mud volcano	natural environment sample	GENEPIO	GENEPIO:0001250	freshwater metagenome	NCBITAXON	NCBITaxon:449393	Lake Baikal	GAZ	GAZ:00008135	mud volcano	ENVO	ENVO:00000402	51.8779	degree	UO	UO:0000185	105.550517	degree	UO	UO:0000185	1370	meter	UO	UO:0000008	Sampling	DNA extraction	R9_700m_B_V23	DNA	CHEBI	CHEBI:16991	Bolshoy mud volcano	Water of Lake Baikal	zone 2	V2-3
Akademicheskiy khrebet station	natural environment sample	GENEPIO	GENEPIO:0001250	soil metagenome	NCBITAXON	NCBITaxon:410658	Lake Baikal	GAZ	GAZ:00008135	lake sediment	ENVO	ENVO:00000546	53.399782	degree	UO	UO:0000185	107.89137	degree	UO	UO:0000185	536	meter	UO	UO:0000008	Sampling	DNA extraction	V15_V34	DNA	CHEBI	CHEBI:16991	Lake Baikal sediment	Bottom sediments of Lake Baikal		V3-4
Gorevoy Utes underwater oil seep	natural environment sample	GENEPIO	GENEPIO:0001250	freshwater metagenome	NCBITAXON	NCBITaxon:449393	Lake Baikal	GAZ	GAZ:00008135	oil seep	ENVO	ENVO:00002063	53.304517	degree	UO	UO:0000185	108.391933	degree	UO	UO:0000185	855	meter	UO	UO:0000008	Sampling	DNA extraction	R6_000m_B_V34	DNA	CHEBI	CHEBI:16991	Gorevoy Utes underwater oil seep	Water of Lake Baikal	zone 1	V3-4
Gorevoy Utes underwater oil seep	natural environment sample	GENEPIO	GENEPIO:0001250	freshwater metagenome	NCBITAXON	NCBITaxon:449393	Lake Baikal	GAZ	GAZ:00008135	oil seep	ENVO	ENVO:00002063	53.304517	degree	UO	UO:0000185	108.391933	degree	UO	UO:0000185	855	meter	UO	UO:0000008	Sampling	DNA extraction	R6_050m_B_V34	DNA	CHEBI	CHEBI:16991	Gorevoy Utes underwater oil seep	Water of Lake Baikal	zone 1	V3-4
Gorevoy Utes underwater oil seep	natural environment sample	GENEPIO	GENEPIO:0001250	freshwater metagenome	NCBITAXON	NCBITaxon:449393	Lake Baikal	GAZ	GAZ:00008135	oil seep	ENVO	ENVO:00002063	53.304517	degree	UO	UO:0000185	108.391933	degree	UO	UO:0000185	855	meter	UO	UO:0000008	Sampling	DNA extraction	R6_100m_B_V34	DNA	CHEBI	CHEBI:16991	Gorevoy Utes underwater oil seep	Water of Lake Baikal	zone 1	V3-4
Gorevoy Utes underwater oil seep	natural environment sample	GENEPIO	GENEPIO:0001250	freshwater metagenome	NCBITAXON	NCBITaxon:449393	Lake Baikal	GAZ	GAZ:00008135	oil seep	ENVO	ENVO:00002063	53.304517	degree	UO	UO:0000185	108.391933	degree	UO	UO:0000185	855	meter	UO	UO:0000008	Sampling	DNA extraction	R6_200m_B_V34	DNA	CHEBI	CHEBI:16991	Gorevoy Utes underwater oil seep	Water of Lake Baikal	zone 1	V3-4
Gorevoy Utes underwater oil seep	natural environment sample	GENEPIO	GENEPIO:0001250	freshwater metagenome	NCBITAXON	NCBITaxon:449393	Lake Baikal	GAZ	GAZ:00008135	oil seep	ENVO	ENVO:00002063	53.304517	degree	UO	UO:0000185	108.391933	degree	UO	UO:0000185	855	meter	UO	UO:0000008	Sampling	DNA extraction	R6_300m_B_V34	DNA	CHEBI	CHEBI:16991	Gorevoy Utes underwater oil seep	Water of Lake Baikal	zone 1	V3-4
Gorevoy Utes underwater oil seep	natural environment sample	GENEPIO	GENEPIO:0001250	freshwater metagenome	NCBITAXON	NCBITaxon:449393	Lake Baikal	GAZ	GAZ:00008135	oil seep	ENVO	ENVO:00002063	53.304517	degree	UO	UO:0000185	108.391933	degree	UO	UO:0000185	855	meter	UO	UO:0000008	Sampling	DNA extraction	R6_500m_B_V34	DNA	CHEBI	CHEBI:16991	Gorevoy Utes underwater oil seep	Water of Lake Baikal	zone 1	V3-4
Gorevoy Utes underwater oil seep	natural environment sample	GENEPIO	GENEPIO:0001250	freshwater metagenome	NCBITAXON	NCBITaxon:449393	Lake Baikal	GAZ	GAZ:00008135	oil seep	ENVO	ENVO:00002063	53.304517	degree	UO	UO:0000185	108.391933	degree	UO	UO:0000185	855	meter	UO	UO:0000008	Sampling	DNA extraction	R6_700m_B_V34	DNA	CHEBI	CHEBI:16991	Gorevoy Utes underwater oil seep	Water of Lake Baikal	zone 1	V3-4
Gorevoy Utes underwater oil seep	natural environment sample	GENEPIO	GENEPIO:0001250	freshwater metagenome	NCBITAXON	NCBITaxon:449393	Lake Baikal	GAZ	GAZ:00008135	oil seep	ENVO	ENVO:00002063	53.304517	degree	UO	UO:0000185	108.391933	degree	UO	UO:0000185	855	meter	UO	UO:0000008	Sampling	DNA extraction	R6_855m_B_V34	DNA	CHEBI	CHEBI:16991	Gorevoy Utes underwater oil seep	Water of Lake Baikal	zone 1	V3-4
Bolshoy mud volcano	natural environment sample	GENEPIO	GENEPIO:0001250	freshwater metagenome	NCBITAXON	NCBITaxon:449393	Lake Baikal	GAZ	GAZ:00008135	mud volcano	ENVO	ENVO:00000402	51.8779	degree	UO	UO:0000185	105.550517	degree	UO	UO:0000185	1370	meter	UO	UO:0000008	Sampling	DNA extraction	R9_000m_B_V34	DNA	CHEBI	CHEBI:16991	Bolshoy mud volcano	Water of Lake Baikal	zone 2	V3-4
Bolshoy mud volcano	natural environment sample	GENEPIO	GENEPIO:0001250	freshwater metagenome	NCBITAXON	NCBITaxon:449393	Lake Baikal	GAZ	GAZ:00008135	mud volcano	ENVO	ENVO:00000402	51.8779	degree	UO	UO:0000185	105.550517	degree	UO	UO:0000185	1370	meter	UO	UO:0000008	Sampling	DNA extraction	R9_050m_B_V34	DNA	CHEBI	CHEBI:16991	Bolshoy mud volcano	Water of Lake Baikal	zone 2	V3-4
Bolshoy mud volcano	natural environment sample	GENEPIO	GENEPIO:0001250	freshwater metagenome	NCBITAXON	NCBITaxon:449393	Lake Baikal	GAZ	GAZ:00008135	mud volcano	ENVO	ENVO:00000402	51.8779	degree	UO	UO:0000185	105.550517	degree	UO	UO:0000185	1370	meter	UO	UO:0000008	Sampling	DNA extraction	R9_100m_B_V34	DNA	CHEBI	CHEBI:16991	Bolshoy mud volcano	Water of Lake Baikal	zone 2	V3-4
Bolshoy mud volcano	natural environment sample	GENEPIO	GENEPIO:0001250	freshwater metagenome	NCBITAXON	NCBITaxon:449393	Lake Baikal	GAZ	GAZ:00008135	mud volcano	ENVO	ENVO:00000402	51.8779	degree	UO	UO:0000185	105.550517	degree	UO	UO:0000185	1370	meter	UO	UO:0000008	Sampling	DNA extraction	R9_1370m_B_V34	DNA	CHEBI	CHEBI:16991	Bolshoy mud volcano	Water of Lake Baikal	zone 2	V3-4
Bolshoy mud volcano	natural environment sample	GENEPIO	GENEPIO:0001250	freshwater metagenome	NCBITAXON	NCBITaxon:449393	Lake Baikal	GAZ	GAZ:00008135	mud volcano	ENVO	ENVO:00000402	51.8779	degree	UO	UO:0000185	105.550517	degree	UO	UO:0000185	1370	meter	UO	UO:0000008	Sampling	DNA extraction	R9_700m_B_V34	DNA	CHEBI	CHEBI:16991	Bolshoy mud volcano	Water of Lake Baikal	zone 2	V3-4
