# Supplementary material for: The effect of 16S rRNA region choice on bacterial community metabarcoding results
Source: Sci Data. 2019 Feb 5;6:190007. doi: 10.1038/sdata.2019.7 (PMC6362892; doi:10.1038/sdata.2019.7)
Supplement: Supplementary file 1 [file sdata20197-isa1.zip › a_assay_Bukin.txt]

Sample Name	Protocol REF	Parameter Value[sequencer]	Parameter Value[manufacturer]	Assay Name	Raw Data File	Comment[Data Repository]	Comment[Data Record Accession]	Comment[Data Record URI]	Protocol REF	Protocol REF	Protocol REF	Derived Data File	Factor Value[environment type]	Factor Value[sampling location]	Factor Value[sampling zone]	Factor Value[hypervariable region sequenced]
V15_V23	Amplification and sequencing	MiSeq	Illumina	SRR7160311	SRX4079527	NCBI Sequence Read Archive	SRP145556	http://identifiers.org/ncbi/insdc.sra:SRP145556	Read analysis	Statistic comparisons of species diversity	Statistic comparisons of the genetic diversity estimates	figures 1 to 5 of this Data Descriptor	Lake Baikal sediment	Bottom sediments of Lake Baikal		V2-3
R6_000m_B_V23	Amplification and sequencing	MiSeq	Illumina	SRR7472141	SRX4341781	NCBI Sequence Read Archive	SRP102494	http://identifiers.org/ncbi/insdc.sra:SRP102494	Read analysis	Statistic comparisons of species diversity	Statistic comparisons of the genetic diversity estimates	figures 1 to 5 of this Data Descriptor	Gorevoy Utes underwater oil seep	Water of Lake Baikal	zone 1	V2-3
R6_050m_B_V23	Amplification and sequencing	MiSeq	Illumina	SRR7472140	SRX4341782	NCBI Sequence Read Archive	SRP102494	http://identifiers.org/ncbi/insdc.sra:SRP102494	Read analysis	Statistic comparisons of species diversity	Statistic comparisons of the genetic diversity estimates	figures 1 to 5 of this Data Descriptor	Gorevoy Utes underwater oil seep	Water of Lake Baikal	zone 1	V2-3
R6_100m_B_V23	Amplification and sequencing	MiSeq	Illumina	SRR7472143	SRX4341779	NCBI Sequence Read Archive	SRP102494	http://identifiers.org/ncbi/insdc.sra:SRP102494	Read analysis	Statistic comparisons of species diversity	Statistic comparisons of the genetic diversity estimates	figures 1 to 5 of this Data Descriptor	Gorevoy Utes underwater oil seep	Water of Lake Baikal	zone 1	V2-3
R6_200m_B_V23	Amplification and sequencing	MiSeq	Illumina	SRR7472142	SRX4341780	NCBI Sequence Read Archive	SRP102494	http://identifiers.org/ncbi/insdc.sra:SRP102494	Read analysis	Statistic comparisons of species diversity	Statistic comparisons of the genetic diversity estimates	figures 1 to 5 of this Data Descriptor	Gorevoy Utes underwater oil seep	Water of Lake Baikal	zone 1	V2-3
R6_300m_B_V23	Amplification and sequencing	MiSeq	Illumina	SRR7472137	SRX4341785	NCBI Sequence Read Archive	SRP102494	http://identifiers.org/ncbi/insdc.sra:SRP102494	Read analysis	Statistic comparisons of species diversity	Statistic comparisons of the genetic diversity estimates	figures 1 to 5 of this Data Descriptor	Gorevoy Utes underwater oil seep	Water of Lake Baikal	zone 1	V2-3
R6_500m_B_V23	Amplification and sequencing	MiSeq	Illumina	SRR7472136	SRX4341786	NCBI Sequence Read Archive	SRP102494	http://identifiers.org/ncbi/insdc.sra:SRP102494	Read analysis	Statistic comparisons of species diversity	Statistic comparisons of the genetic diversity estimates	figures 1 to 5 of this Data Descriptor	Gorevoy Utes underwater oil seep	Water of Lake Baikal	zone 1	V2-3
R6_700m_B_V23	Amplification and sequencing	MiSeq	Illumina	SRR7472139	SRX4341783	NCBI Sequence Read Archive	SRP102494	http://identifiers.org/ncbi/insdc.sra:SRP102494	Read analysis	Statistic comparisons of species diversity	Statistic comparisons of the genetic diversity estimates	figures 1 to 5 of this Data Descriptor	Gorevoy Utes underwater oil seep	Water of Lake Baikal	zone 1	V2-3
R6_855m_B_V23	Amplification and sequencing	MiSeq	Illumina	SRR7472138	SRX4341784	NCBI Sequence Read Archive	SRP102494	http://identifiers.org/ncbi/insdc.sra:SRP102494	Read analysis	Statistic comparisons of species diversity	Statistic comparisons of the genetic diversity estimates	figures 1 to 5 of this Data Descriptor	Gorevoy Utes underwater oil seep	Water of Lake Baikal	zone 1	V2-3
R9_000m_B_V23	Amplification and sequencing	MiSeq	Illumina	SRR7472145	SRX4341777	NCBI Sequence Read Archive	SRP102494	http://identifiers.org/ncbi/insdc.sra:SRP102494	Read analysis	Statistic comparisons of species diversity	Statistic comparisons of the genetic diversity estimates	figures 1 to 5 of this Data Descriptor	Bolshoy mud volcano	Water of Lake Baikal	zone 2	V2-3
R9_050m_B_V23	Amplification and sequencing	MiSeq	Illumina	SRR7472144	SRX4341778	NCBI Sequence Read Archive	SRP102494	http://identifiers.org/ncbi/insdc.sra:SRP102494	Read analysis	Statistic comparisons of species diversity	Statistic comparisons of the genetic diversity estimates	figures 1 to 5 of this Data Descriptor	Bolshoy mud volcano	Water of Lake Baikal	zone 2	V2-3
R9_100m_B_V23	Amplification and sequencing	MiSeq	Illumina	SRR7472133	SRX4341789	NCBI Sequence Read Archive	SRP102494	http://identifiers.org/ncbi/insdc.sra:SRP102494	Read analysis	Statistic comparisons of species diversity	Statistic comparisons of the genetic diversity estimates	figures 1 to 5 of this Data Descriptor	Bolshoy mud volcano	Water of Lake Baikal	zone 2	V2-3
R9_1370m_B_V23	Amplification and sequencing	MiSeq	Illumina	SRR7472131	SRX4341791	NCBI Sequence Read Archive	SRP102494	http://identifiers.org/ncbi/insdc.sra:SRP102494	Read analysis	Statistic comparisons of species diversity	Statistic comparisons of the genetic diversity estimates	figures 1 to 5 of this Data Descriptor	Bolshoy mud volcano	Water of Lake Baikal	zone 2	V2-3
R9_700m_B_V23	Amplification and sequencing	MiSeq	Illumina	SRR7472132	SRX4341790	NCBI Sequence Read Archive	SRP102494	http://identifiers.org/ncbi/insdc.sra:SRP102494	Read analysis	Statistic comparisons of species diversity	Statistic comparisons of the genetic diversity estimates	figures 1 to 5 of this Data Descriptor	Bolshoy mud volcano	Water of Lake Baikal	zone 2	V2-3
V15_V34	Amplification and sequencing	MiSeq	Illumina	SRR7160312	SRX4079526	NCBI Sequence Read Archive	SRP145556	http://identifiers.org/ncbi/insdc.sra:SRP145556	Read analysis	Statistic comparisons of species diversity	Statistic comparisons of the genetic diversity estimates	figures 1 to 5 of this Data Descriptor	Lake Baikal sediment	Bottom sediments of Lake Baikal		V3-4
R6_000m_B_V34	Amplification and sequencing	MiSeq	Illumina	SRR7472130	SRX4341792	NCBI Sequence Read Archive	SRP102494	http://identifiers.org/ncbi/insdc.sra:SRP102494	Read analysis	Statistic comparisons of species diversity	Statistic comparisons of the genetic diversity estimates	figures 1 to 5 of this Data Descriptor	Gorevoy Utes underwater oil seep	Water of Lake Baikal	zone 1	V3-4
R6_050m_B_V34	Amplification and sequencing	MiSeq	Illumina	SRR7472129	SRX4341793	NCBI Sequence Read Archive	SRP102494	http://identifiers.org/ncbi/insdc.sra:SRP102494	Read analysis	Statistic comparisons of species diversity	Statistic comparisons of the genetic diversity estimates	figures 1 to 5 of this Data Descriptor	Gorevoy Utes underwater oil seep	Water of Lake Baikal	zone 1	V3-4
R6_100m_B_V34	Amplification and sequencing	MiSeq	Illumina	SRR7472128	SRX4341794	NCBI Sequence Read Archive	SRP102494	http://identifiers.org/ncbi/insdc.sra:SRP102494	Read analysis	Statistic comparisons of species diversity	Statistic comparisons of the genetic diversity estimates	figures 1 to 5 of this Data Descriptor	Gorevoy Utes underwater oil seep	Water of Lake Baikal	zone 1	V3-4
R6_200m_B_V34	Amplification and sequencing	MiSeq	Illumina	SRR7472127	SRX4341795	NCBI Sequence Read Archive	SRP102494	http://identifiers.org/ncbi/insdc.sra:SRP102494	Read analysis	Statistic comparisons of species diversity	Statistic comparisons of the genetic diversity estimates	figures 1 to 5 of this Data Descriptor	Gorevoy Utes underwater oil seep	Water of Lake Baikal	zone 1	V3-4
R6_300m_B_V34	Amplification and sequencing	MiSeq	Illumina	SRR7472126	SRX4341796	NCBI Sequence Read Archive	SRP102494	http://identifiers.org/ncbi/insdc.sra:SRP102494	Read analysis	Statistic comparisons of species diversity	Statistic comparisons of the genetic diversity estimates	figures 1 to 5 of this Data Descriptor	Gorevoy Utes underwater oil seep	Water of Lake Baikal	zone 1	V3-4
R6_500m_B_V34	Amplification and sequencing	MiSeq	Illumina	SRR7472135	SRX4341787	NCBI Sequence Read Archive	SRP102494	http://identifiers.org/ncbi/insdc.sra:SRP102494	Read analysis	Statistic comparisons of species diversity	Statistic comparisons of the genetic diversity estimates	figures 1 to 5 of this Data Descriptor	Gorevoy Utes underwater oil seep	Water of Lake Baikal	zone 1	V3-4
R6_700m_B_V34	Amplification and sequencing	MiSeq	Illumina	SRR7472134	SRX4341788	NCBI Sequence Read Archive	SRP102494	http://identifiers.org/ncbi/insdc.sra:SRP102494	Read analysis	Statistic comparisons of species diversity	Statistic comparisons of the genetic diversity estimates	figures 1 to 5 of this Data Descriptor	Gorevoy Utes underwater oil seep	Water of Lake Baikal	zone 1	V3-4
R6_855m_B_V34	Amplification and sequencing	MiSeq	Illumina	SRR7472150	SRX4341772	NCBI Sequence Read Archive	SRP102494	http://identifiers.org/ncbi/insdc.sra:SRP102494	Read analysis	Statistic comparisons of species diversity	Statistic comparisons of the genetic diversity estimates	figures 1 to 5 of this Data Descriptor	Gorevoy Utes underwater oil seep	Water of Lake Baikal	zone 1	V3-4
R9_000m_B_V34	Amplification and sequencing	MiSeq	Illumina	SRR7472151	SRX4341771	NCBI Sequence Read Archive	SRP102494	http://identifiers.org/ncbi/insdc.sra:SRP102494	Read analysis	Statistic comparisons of species diversity	Statistic comparisons of the genetic diversity estimates	figures 1 to 5 of this Data Descriptor	Bolshoy mud volcano	Water of Lake Baikal	zone 2	V3-4
R9_050m_B_V34	Amplification and sequencing	MiSeq	Illumina	SRR7472148	SRX4341774	NCBI Sequence Read Archive	SRP102494	http://identifiers.org/ncbi/insdc.sra:SRP102494	Read analysis	Statistic comparisons of species diversity	Statistic comparisons of the genetic diversity estimates	figures 1 to 5 of this Data Descriptor	Bolshoy mud volcano	Water of Lake Baikal	zone 2	V3-4
R9_100m_B_V34	Amplification and sequencing	MiSeq	Illumina	SRR7472149	SRX4341773	NCBI Sequence Read Archive	SRP102494	http://identifiers.org/ncbi/insdc.sra:SRP102494	Read analysis	Statistic comparisons of species diversity	Statistic comparisons of the genetic diversity estimates	figures 1 to 5 of this Data Descriptor	Bolshoy mud volcano	Water of Lake Baikal	zone 2	V3-4
R9_1370m_B_V34	Amplification and sequencing	MiSeq	Illumina	SRR7472147	SRX4341775	NCBI Sequence Read Archive	SRP102494	http://identifiers.org/ncbi/insdc.sra:SRP102494	Read analysis	Statistic comparisons of species diversity	Statistic comparisons of the genetic diversity estimates	figures 1 to 5 of this Data Descriptor	Bolshoy mud volcano	Water of Lake Baikal	zone 2	V3-4
R9_700m_B_V34	Amplification and sequencing	MiSeq	Illumina	SRR7472146	SRX4341776	NCBI Sequence Read Archive	SRP102494	http://identifiers.org/ncbi/insdc.sra:SRP102494	Read analysis	Statistic comparisons of species diversity	Statistic comparisons of the genetic diversity estimates	figures 1 to 5 of this Data Descriptor	Bolshoy mud volcano	Water of Lake Baikal	zone 2	V3-4
